# Supplementary material for: Factors Influencing Safety on Construction Projects (fSCPs): Types and Categories
Source: Int J Environ Res Public Health. 2021 Oct 16;18(20):10884. doi: 10.3390/ijerph182010884 (PMC8536054; doi:10.3390/ijerph182010884)
Supplement: Supplementary file 1 [file ijerph-18-10884-s001.zip]

Archive with 1 entries (1 files):
- ijerph-1414175-supplementary.xlsx
